# Supplementary material for: Identification and Characteristics of microRNAs from Army Worm, Spodoptera frugiperda Cell Line Sf21
Source: PLoS One. 2015 Feb 18;10(2):e0116988. doi: 10.1371/journal.pone.0116988 (PMC4333348; doi:10.1371/journal.pone.0116988)
Supplement: S1 Table — (XLS) [file pone.0116988.s001.xls]

## Sheet: Known miRNAs
miRNA_Family_Homologue	Sf21 Sequence	ReadCount	FoldExpression
bantam-3p	TGAGATCATTGTGAAAGCTGAT	729747	38000
bantam-5p	CTGGTTTTCATAATGATTTGAC	228	11.86
let-7-3p	CTGTACGGCCTACTAACTTTCC	362	18.83
let-7-5p	TGAGGTAGTAGGTTGTATAG	1078	56.07
miR-100-5p	AACCCGTAGATCCGAACTTGTG	70741	3679.52
miR-10-3p	CAAATTCGGTTCTAGAGAGGTT	386	20.08
miR-11-3p	CATCACAGTCAGAGTTCTAGC	38391	1996.87
miR-12-5p	TGAGTATTACTTCAGGTACT	336	17.48
miR-13a-3p	TATCACAGCCACTTTGATGTGG	129	6.71
miR-13a-5p	CTGTCAAAGCGGCGGTGAAAT	12	0.62
miR-190-3p	CCCAGGAATCAAACATATTAC	177	9.21
miR-190-5p	AGATATGTTTGATATTCTTGG	70	3.64
miR-190-5p	AGATATGTTTGATATTCTTGGTTG	277	14.41
miR-210-3p	CTTGTGCGTGTGACAGCGGCT	62	3.22
miR-228-5p	AATGGCACTGGAAGAATTCACGG	65	3.38
miR-236-3p	TAATACTGTCAGGTAAAGATG	1430	74.38
miR-252-5p	CTAAGTACTAGTGCCGCAGGAG	153	7.96
miR-263a-5p	AATGGCACTGGAAGAATTCACGG	65	3.38
miR-263a-5p	AATGGCACTGGAAGAATTCACGGG	320	16.64
miR-263b-3p	CGTGAATTTCCTGATGCCTTAG	63	3.28
miR-275-3p	TCAGGTACCTGAAGTAGCGCGC	103	5.36
miR-275-3p	TCAGGTACCTGAAGTAGCGCGCG	274	14.25
miR-2763-3p	TATTATGCTCATTACTTTGGAT	7023	365.29
miR-276-5p	AGCGAGGTATAGAGTTCCTAC	26	1.35
miR-276-5p	AGCGAGGTATAGAGTTCCTACG	67	3.48
miR-2766-3p	TCAGTCTTGTCGAATGGTG	22530	1171.88
miR-2766-5p	CCGTCCTTCGTCTCGACTGGCG	17	0.88
miR-276a-5p	AGCGAGGTATAGAGTTCCTACG	67	3.48
miR-276b-3p	TAGGAACTTCATACCGTGCTCT	14585	758.62
miR-2779	TCCGGCTCGAAGGACC	178	9.26
miR-278-3p	TCGGTGGGATCTTCGTCCGTT	206	10.71
miR-278-5p	CCGGACGAACTTCCCAGCTCGGCC	24184	1257.91
miR-2795	CAAGTTTGGTGATACGTGGGCGC	15	0.78
miR-279a	TGACTAGATCCACACTCATCC	11680	607.52
miR-279b-3p	TGACTAGATCTACACTCATTG	7609	395.77
miR-281-3p	CTGTCATGGAGTTGCTCTCTTTA	10	0.52
miR-281-5p	AAGAGAGCTATCCGTCGACAG	110	5.72
miR-283-5p	AAATATCAGCTGGTAATTCTG	62	3.22
miR-283-5p	AAATATCAGCTGGTAATTCTGGG	283	14.72
miR-2a-1-5p	GCATCAAAGTCGGCTTGTCATA	573	29.8
miR-2b	TATCACAGCCAGCTTTGTT	510	26.53
miR-305-5p	ATTGTACTTCATCAGGTGCTCTG	29	1.51
miR-305-5p	ATTGTACTTCATCAGGTGCTCTGG	107	5.57
miR-306	TCAGGTACTAGGTGACTCTGA	15808	822.24
miR-306-5p	TCAGGTACTAGGTGACTCT	186	9.67
miR-306a-5p	TCAGGTACTAGGTGACTCTGA	15808	822.24
miR-307	TCACAACCTCCTTGAGTGAGC	3957	205.82
miR-308-3p	AATCACAGGATAATACTG	906	47.12
miR-309b-5p	TCAAACTCGGTACAGT	13	0.68
miR-31-5p	AGGCAAGAAGTCGGCATAGC	71	3.69
miR-317-3p	TGAACACAGCTGGTGGTATCTCAGT	1131	58.83
miR-317-5p	CGGGTGCCACGCTGTGCTCTCT	166	8.63
miR-31a-5p	AGGCAAGAAGTCGGCATAGC	71	3.69
miR-3286-5p	AACTATTGGGCACTGCACAGGAC	20	1.04
miR-33	GTGCATTGTAGTTGCATTGCA	51	2.65
miR-3338-3p	CATGTACTTACTTTGTTTGTTCT	26	1.35
miR-33-5p	GTGCATTGTAGTTGCATTGC	10	0.52
miR-33-5p	GTGCATTGTAGTTGCATTGCA	51	2.65
miR-34-5p	TGGCAGTGTGGTTAGCTGGTT	78	4.06
miR-3477-5p	TAATCTCATTTGGTAACTG	1102	57.32
miR-3737	AAAATTTTGATCTGT	606	31.52
miR-375-3p	TTTGTTCGCCCCGGCTCGAGTCG	139	7.23
miR-3878-5p	TGGACGGAGAACTGATA	2502	130.14
miR-4981-3p	CGGTAGAGCAGCGTC	42	2.18
miR-6495-3p	TTCGGAACGCGAAGAGCACC	313	16.28
miR-6495-5p	CTGAGCGTTCGAGTTCCA	91	4.73
miR-6496-3p	CGGGAGATGTGGTGTTCGGGA	250	13
miR-6496-5p	CCAGCACTGAATCCCGCC	437	22.73
miR-6497-3p	GCGGCCGGTGCCGGGC	140	7.28
miR-6497-5p	CTCTGAGGACCGGGGC	83	4.32
miR-6498-5p	GTCGCAGCCGTGCTG	48	2.5
miR-66-3p	TAAATTCCTTACGGTG	11	0.57
miR-71	TGAAAGACAGGAGTAGTGAGATG	14	0.73
miR-71-3p	TCTCACTACCTTGTCTTTCATG	14972	778.75
miR-72-5p	AGGCAAGAAGTCGGCATAGC	71	3.69
miR-745-3p	CAGCTGCCTAGCGAAGGGC	2159	112.3
miR-745-5p	CGGCTCATCGTATGGCAGTTTGC	3464	180.18
miR-79-3p	ATAAAGCTAGATTACCAAAGCA	426	22.16
miR-79-5p	CTTTGGCGATTTAGCTCCGTGA	261	13.58
miR-8	TAATACTGTCAGGTAAAGATGTC	14798	769.7
miR-81-3p	TGAGATCATTGTGAAAGC	133934	6966.45
miR-8-5p	CATCTTACCGGGCAGCATTAGA	1248	64.91
miR-87	GTGAGCAAACTTTCAGGTG	19	0.99
miR-87	GTGAGCAAACTTTCAGGTGTG	23	1.2
miR-87a-3p	GTGAGCAAACTTTCAGGTGTGT	662	34.43
miR-927-5p	TTTAGAATTCCTACGCTTTACC	34	1.77
miR-927a-3p	CAAAGCGTTTGGATTCTAAAA	13	0.68
miR-929-3p	CTCCCTAATCGAGTCAGGTTG	11	0.57
miR-929-5p	AATTGACTCTAGTAGGGAGT	10	0.52
miR-92a	TATTGCACCAGTCCCGGCC	32	1.66
miR-92a	TATTGCACCAGTCCCGGCCTAT	4092	212.84
miR-92a-3p	TATTGCACCAGTCCCGGCCTA	1538	80
miR-92b	AATTGCACCAATCCCGGCCTG	17043	886.48
miR-92c-3p	AATTGCACCAATCCCGGCCTG	17043	886.48
miR-932-3p	TGCAAGCAGTGCGGAAGTGAGG	28	1.46
miR-965-3p	TAAGCGTATAGCTTTTCCCCTT	65	3.38
miR-970	TCATAAGACACACGCGGCTCT	10988	571.53
miR-980-3p	CAGCTGCCTAGCGAAGGGC	2159	112.3
miR-988-3p	CCCCTTGTTACAAACCTCACC	217	11.29
miR-988-3p	CCCTTGTTACAAACCTCACC	13	0.68
miR-989	TGTGATGTGACGTAGTGGAAG	46	2.39
miR-989-3p	GTGTGATGTGACGTAGTGGAAG	66	3.43
miR-989-3p	TGTGATGTGACGTAGTGGAA	16	0.83
miR-993-5p	TACCCTGTAGATCCGGGCTTTT	560	29.13
miR-993a-3p	GAAGCTCGTTTCTACAGGTAGC	1381	71.83
miR-993b-3p	GAAGCTCGTTTCTACAGG	59	3.07
miR-993b-5p	TACCCTGTAGATCCGGGCTTTT	560	29.13
miR-998	TAGCACCATGGGATTCAGCTC	16	0.83
miR-998-3p	TAGCACCATGGGATTCAGCTCA	83	4.32
miR-9b-3p	ATAAAGCTAGATTACCAAAGCA	426	22.16
miR-9c-3p	TAAAGTTATGGTACCGAAGTTA	2553	132.79
miR-9c-5p	TCTTTGGTATCCTAGCTG	822	42.76
miR-9c-5p	TCTTTGGTATCCTAGCTGTAGG	5510	286.6
miR-184-3p	TGGACGGAGAACTGATAAGGGC	253255	13200
miR-279	TGACTAGATCCACACTCATCCA	74146	3856.63
miR-92b-3p	AATTGCACCAATCCCGGCCTGC	57360	2983.52

## Sheet: Novel miRNAs
Novle_miRNA_ID	Scaffold_ID	Mature_Sequence	miRNA*_Sequence	Hairpin Sequence	Mature_Start	Mature_End	miRNA* Start Coord	miRNA* End Coord	Orientation	Mature_Abundance	miRNA*_Abundance	miRNA length	Hairpin Length	Hairpin Start	Hairpin End	Hairpin Structure	Minimum Free Energy(MFE)	Hairpin G/C%	P_Val
sfr-mir-2c	scaffold1973_size20411	TATCACAGCCAGCTTTGTTGACT	TCAGCAAAGTGGTTGTGTCTTA	GCGCGTCAGGGGGTCAGCAAAGTGGTTGTGTCTTATGAGATTCATGAACATATCACAGCCAGCTTTGTTGACTTCTTTGTCGCGT	8741	8763	8703	8727	+	26488	2	23	85	8690	8774	(((((.((((((({{{{{{{{{{{{{{{{{=={{{{{.....)))))...--->>>>>>>>->>>>>>>>>>-)))))).)))))	-50.3529	48.2353	0.009901
sfr-mir-210	scaffold4366_size13675	CTTGTGCGTGTGACAGCGGCT	AGCTGCTGGCCACTGCACAAGA	AGCTGCTGGCCACTGCACAAGATTAGTTAGAACTATACTCTTGTGCGTGTGACAGCGGCT	7346	7366	7382	7403	-	62	1	21	60	7345	7404	{{{{{{{{=={{{{{{{{{{{{.((((....))))...)>>>>>>>>->>>->>>>>>>>	-52.6667	50	0.009901
sfr-mir-10451	scaffold2251_size19230	CAACCAATGACTTGGCGGAC	ATTCATGCCCATCATTGGTG	TGAGCTCGAACACATTCATGCCCATCATTGGTGGAGTTTATTCTCACAACCAATGACTTGGCGGACCGCGATTGAGTTCG	3446	3465	3412	3432	+	60	2	20	80	3399	3478	(((((((((.(.(=={{={{{{=={{{{{{{{=(((......))).-->>>>>>>>--->>>>>>-.).).)))))))))	-38.625	48.75	0.009901
sfr-mir-10452	scaffold77624_size699	ATACATTAGAACGTGTCTGAACA	TGTTGAAGCACGTCATCCTGTTTA	TGGAAGATGTTGAAGCACGTCATCCTGTTTATGGCTTTGGCCATTTCTATCATTANTAAGAAGAAATTGGCTTCATACATTAGAACGTGTCTGAACAGCGCCA	411	433	343	367	+	58	1	23	103	336	438	(((....{{{{={=={{{{{=={{=={{={{(((....((((((((((.((........))))))).)))))))>>>->>-->>>>>>>-->->>>>...)))	-27.1845	39.8058	0.029703
sfr-mir-10453	scaffold36827_size2020	ATGAATACGCGTATCAATGACA	TGTCATTGATACGCGTATTCC	GAATACGCGTATCAATGACATTTGCACCGCGCAAATGTCATTGATACGCGTATTC	1761	1782	1724	1743	-	49	2	22	55	1725	1779	<<<<<<<<<<<<<<<<<<<<(((((.....)))))))))))))))))))))))))	-73.2727	43.6364	0.009901
Novel_miRNA104	scaffold3799_size14817	TCTTCGTCTGGTAGCACCTG	CGACGACGTCTCCAACCTTGG	CTCCATCTTCGTCTGGTAGCACCTGCGTTACCCTTCCTTTGGGCCAGGTGTTACGTAGAAGGTCGGGGTCGGAGGTTACGACGACGTCTCCAACCTTGGGTGGGG	14290	14309	14362	14383	+	49	1	20	105	14284	14388	(((((<<<---<<<<<<<<<<<<<<.(...(((.......)))))))))))))).)))).(((.((((.((..(....===}==}}=}}}}=}}}==}}))))))	-42.5714	59.0476	0.019802
sfr-mir-10454a-1	scaffold32895_size2402	GACACAATTGTAATAGAAGACT	TAGTCTGCTATTACAATTGTGTC	GGCCTTAGTCTGCTATTACAATTGTGTCAGAATGGTTGATCATTGAGCAGTGATCGACCATTCTGACACAATTGTAATAGAAGACTAAGGCC	2102	2123	2042	2065	+	43	15	22	92	2037	2128	((((({{{{{{={{{{{{{{{{{{{{{{((((((((((((((((....))))))))))))))))>>>>>>>>>>>>>>>>->>>>>))))))	-77.6087	41.3043	0.009901
sfr-mir-10454a-2	scaffold26033_size6051	GACACAATTGTAATAGAAGACT	TCTGCTATTACAATTGTGCTC	GGGGCCTTAGTCTGCTATTACAATTGTGCTCAGTGATCGACCATTCTGACACAATTGTAATAGAAGACTAAGGCCCC	5435	5456	5397	5418	+	43	7	22	77	5387	5463	(((((((((({{{={{{{{{{{{{{{{{={{((((......))..))>>>>>>>>>>>>>>>>->>>>>))))))))	-63.3766	45.4545	0.009901
sfr-mir-10455	scaffold2428_size18608	AGTTAGACGTCCGAGATG	TTGGTCTCGGATGTCTTTC	GTCCCCCTGCAAGGGGGTGACCCTGTTGGTCTCGGATGTCTTTCTAAATCAATCAAATCTATGATGAGATCTTGCTACATATCGACCTTCCTTGGGTATAGTTAGACGTCCGAGATGTTTCACGGTCTCCCCTGAAAAGGGGGAC	17280	17297	17205	17224	+	39	2	18	145	17180	17324	((((((((....(((((.((((.((==={{{{{{{{{{{{{=={((..(((.(((......)))))).................((((.....)))).)>>-->>>>>>>>>>>>>-...)).)))).)))))....))))))))	-46.069	48.9655	0.009901
sfr-mir-10456	scaffold9472_size14297	TAACGTCATAAATATCCTGC	GATGCAGGATATTTATGACG	ACGTCATAAATATCCTGCATCGCACATCTGAAGTTTACATGCGATGCAGGATATTTATGACGT	13349	13368	13302	13320	-	39	3	20	63	13303	13365	<<<<<<<<<<<<<<<<<<((((((...............))))))))))))))))))))))))	-64.2857	39.6825	0.009901
sfr-mir-10457	scaffold15129_size9300	CGAGAATTATATGGACGGAC	TTTGTTTGTTGTGTGTTTCG	ATGTTTGTTTGTTGTGTGTTTCGTAAATTAATTTGTTGTGATTAGTTTCCGAGAATTATATGGACGGACAT	1798	1817	1842	1861	-	37	3	20	71	1795	1865	((({{{{{{=={={{{=={{{{{.(((((((((......))))))))).>>>>>-->>>>-->>>>>>>))	-29.4366	30.9859	0.009901
sfr-mir-10458	scaffold24158_size5145	CCTAAAACATGTATCCGGCTCA	CGCCGGGATACGTGTTTACCG	TGCTGCGCCGGGATACGTGTTTACCGCATGTGTGATGTGTCTGCCTAAAACATGTATCCGGCTCAGCA	276	297	312	333	-	25184	37	22	68	272	339	(((((={{{{{={{{{{{{{{{==={{(.(..(...)..).))>--->>>>>>>>>>>>>>>->>)))	-45.2941	52.9412	0.009901
sfr-mir-10459	scaffold50044_size1156	TACGACATGATGCTATGGAAGT	TAGTCTTGCCGTGCCTATGTC	CGACATGATGCTATGGAAGTAACTGAAATATACTAGTCTTGCCGTGCCTATGTCG	279	300	313	334	+	36	1	22	55	280	334	<<<<<<<--<<-<<<<<<<-.((((........}}}}}}}=}}}}}}=}}}}}})	-26.3636	43.6364	0.009901
sfr-mir-10460	scaffold15046_size5855	GAGCCAATGTTCGTTAGTGAT	AATTACTTCCATAGCATTGGCA	GCCAATGTTCGTTAGTGATGGAACTATTCCCAAAGTTCAATTACTTCCATAGCATTGGC	1845	1865	1803	1823	-	35	1	21	59	1804	1862	<<<<<<<<<-<--<<<<<<.(((((........))))).))))))..)..)))))))))	-37.4576	40.678	0.009901
sfr-mir-10461a	scaffold12053_size7043	CGAGGACTGGACTAGTGTCA	ACTAGTCGAGTTTCTCGTC	TTTGACGAGGACTGGACTAGTGTCAAGTAATGCTAGAGGGTCGTGCTCATTAGTAGCATTCCCCAACACGTGGAATGCTGCTTATAAATATGATCCTCTAGTAAGACTTGACACTAGTCGAGTTTCTCGTCAAA	5146	5165	5038	5056	-	34	1	20	134	5036	5169	(((((<<<<<<<<-<<<<<<<<<<<(((..(((((((((((((((......(((((((((((.(.....).)))))))))))......)))))))))))))))..)))))))}}}}}}}=}}=}}}}}}}})))	-61.7164	43.2836	0.009901
sfr-mir-10454b	scaffold68929_size542	TATTACAATTGTGTCGGAAT	CATTCTGACACAATTGTAAT	ATCAGGGGCCTTAGTCTGCTATTACAATTGTGTCGGAATGGTCGATCATTGATCATTGCAAGAGGGGCGGAGCTATGTAGGTTGTATAGCTCTGTCCCTCTTGCACTGCTCAATGTCGACCATTCTGACACAATTGTAATAGCAGACTAAGGCCCCTGAT	374	393	271	290	-	34	29	20	160	252	411	(((((((((((((((((((<<<<<<<<<<<<<<<<<<<<((((((.((((((.((.(((((((((((((((((((((.......))))))))))))))))))))).)).)))))))))))}}}}}}}}}}}}}}}}}}}}))))))))))))))))))))	-83.375	46.875	0.009901
sfr-mir-10454c	scaffold36567_size3225	TATTACAATTGTGTCGGAAT	GACTATTCTGACACAATTG	GGGGCCTTAGTCTGCTATTACAATTGTGTCGGAATGGTCGGTCCGTCCCTCTCGCACTGCTCAGTGATCGACTATTCTGACACAATTGCAATAGCAGACTAAAGCCCC	1101	1120	1046	1064	-	34	1	20	108	1027	1134	(((((.(((((((((<<<<-<<<<<<<<<<<<<<<(((((((((...................).))))}}}}}}}}}}}}}}}}}}}.))))))))))))).)))))	-61.8611	50.9259	0.009901
sfr-mir-10462-1	scaffold9907_size8180	GAATTTAAGCAGTCGGGACC	ATGGGTCCCGACTGCTTAAAT	ACCCTAAAACAAGAATATAAGAATTTAAGCAGTCGGGACCCATTCTAGAAAGTCATAATTCATAATATTTAGAATGGGTCCCGACTGCTTAAATTCTTATATTCTTGTTTTAGGGT	2410	2429	2356	2375	-	31	2	20	116	2333	2448	((((((((((((((((((((<<<<<<<<<<<<<<<<<<<<(((((((((..................)))))}}}}}}}}}}}}}}}}}}}}))))))))))))))))))))))))	-69.5431	32.7586	0.009901
sfr-mir-10462-2	scaffold9907_size8180	GAATTTAAGCAGTCGGGACC	ATGGGTCCCGACTGCTTAAAT	CCCTAAAACAAGAATATAAGAATTTAAGCAGTCGGGACCCATTCTAAATATTATGAATTATGACTTTCTAGAATGGGTCCCGACTGCTTAAATTCTTATATTCTTGTTTTAGGG	2354	2373	2405	2425	+	31	2	20	114	2334	2447	(((((((((((((((((((<<<<<<<<<<<<<<<<<<<<(((((((((..(((((...)))))..)).)))}}}}}}}}}}}}}}}}}}}})))))))))))))))))))))))	-69.0351	33.3333	0.009901
sfr-mir-10463	scaffold6745_size10636	TATCGTCACACCCTTAATCCCC	AGGGATTAAAGGCGCAACGATA	TACCATTCAGGGATTAAAGGCGCAACGATATGTATAATGTATATATCGTCACACCCTTAATCCCCGAAGGGTA	6560	6581	6593	6614	-	30	5	22	73	6551	6623	((((.(((={{{{{{{{={{={=={{{{{{(((((...)))))>>>>>>-->->>->>>>>>>>-))).))))	-43.6986	41.0959	0.009901
sfr-mir-10464	scaffold34689_size2219	CAGTACCATTGCAGTCGTGTC	ACACGACTGCAATAGAACTG	GACACGACTGCAATAGAACTGCAAATCAAACGTGCGGTCCGATTGTAGTTGAATTGCAGTCGGTGTGCAGTTCACATAATGCTAGGCTGCACGGTTGGCTTGCAGTACCATTGCAGTCGTGTC	2120	2140	2018	2038	+	29	1	21	123	2017	2139	({{{{{{{{{{{{{={={{{{(((..(((.(((((((((((((((((((...)))))))))))...(((..........)))...)))))))).)))..)))>>>>->->>>>>>>>>>>>>>	-53.4146	49.5935	0.009901
sfr-mir-10465-1	scaffold80792_size350	CTGACTTGTATTCTCGCTGCCC	CGGGTGCGAGGATACTGGCCAAT	GGTGAAAGTGCCGGGTGCGAGGATACTGGCCAATGGAAACCTTATCACACTGACTTGTATTCTCGCTGCCCAGCAATTTTGCC	124	145	160	181	-	17063	2	22	83	111	193	((..(((.(((={{{{{{{{{{{{{{={{={{=((((.......)).))->>->>->>>>>>>>>>->>>>.))).)))..))	-43.6145	51.8072	0.009901
sfr-mir-10466	scaffold22577_size3898	TATAATTATCAGCACCGTCCA	TGAGAGGTGCAGGTAATTATA	TATAATTATCAGCACCGTCCAAATGTCAAACACTGATACTTTTGAGAGGTGCAGGTAATTATA	3197	3217	3153	3171	-	29	1	21	63	3154	3216	<<<<<<<<<<-<<<<<-<<<<(((((((.....)))))..)))).))))))).))))))))))	-35.3968	34.9206	0.009901
sfr-mir-10467	scaffold16981_size10844	AGCGATGAATAGAGCCGAGCGAT	TGCTCGGCTGTATTGATCGATC	TCGATTGCTCGGCTGTATTGATCGATCACTATTCTCGTGAGATGCACTCGAGCGATGAATAGAGCCGAGCGATCGA	8341	8363	8295	8318	+	28	2	23	76	8290	8365	((((({{{{{{{{{={{{{={{{{={{=......((....)).......)>->>>>->>>>->>>>>>>>>>>)))	-49.3684	50	0.009901
sfr-mir-10468	scaffold58871_size2092	TGCACTTGGCGAAGTTGCCTG	GCGACTTCCCGTCGAAACGT	CCTCCGCGTCGCGCGACTTCCCGTCGAAACGTGCAGTGCACTTGGCGAAGTTGCCTGTGACCGCGGACGG	438	458	461	480	-	26	1	21	70	424	493	(((((((((((({{{{{{{{=={{{{{==={{((..->>>>>>>>>>>>>>>>>-->))).)))))).))	-47.5714	67.1428	0.009901
sfr-mir-10454d	scaffold8344_size13007	AGTGATCGGCCATTCTGACA	TGTCAGAATGGTCGATCATT	TGCTATTACAATTGTGTCAGAATGGTCGATCATTGAGCAGTGCAAGAGGGACAGAGCTATGAAGGTTGTATAGCTATGAAGGTTGTATAGCTTCATCCCTCTTGCACTGCTCAGTGATCGGCCATTCTGACACAATTGTAATAGCA	3891	3910	3789	3809	+	24	4	20	146	3778	3923	((((((((((({{{{{{{{{{{{{{{{{{{{((((((((((((((((((((........(((((.((((((((((.....))))))))))))))))))))))))))))))))>>>>>>>>>>>>>>>>>>>>))))))))))))))	-74.1096	43.1507	0.009901
sfr-mir-10454e	scaffold146_size48914	AGTGATCGGCCATTCTGACA	TGTCACAATGGTCGATCACT	GGGGCCTTAGTCTGCTATTACAATTGTGTCACAATGGTCGATCACTGAACAGTGCAAGAGTGCAGTGCTCAGTGATCGGCCATTCTGACACAATTGTAATAGCAGACTAAGGTCCC	42869	42888	42821	42841	+	24	3	20	116	42798	42913	((((((((((((((((((((((({{{{{{{{={{{{{{{{{{{(((((.((.((((....)))).)).))>>>>>>>>>>>>>>->>>>>))))))))))))))))))))))))))	-79.3966	47.4138	0.009901
sfr-mir-10454f	scaffold17578_size5057	CTATTACAATTGTGTCAGAT	ATTCTGACACAATTGTAATA	GGGGACTTAGTCTGCTATTACAATTGTGTCAGATTGGTCGATCACTGATCAGTGCGAGAGGGACGGAGCTATGTAGGTTGTATAGCTCCGTTCCTCTCGCACTGATCAGTGATCGATCATTCTGACACAATTGTAATAGCAGACTAAGGCCCC	1135	1154	1237	1257	+	24	1	20	153	1120	1272	((((.(((((((((<<<<<<<<<<<<<<<<<<<-(((((((((((((((((((((((((((((((((((((((.......)))))))))))))))))))))))))))))))))))))}}=}}}}}}}}}}}}}}}}}))))))))))).))))	-87.3856	47.7124	0.009901
sfr-mir-10469	scaffold7723_size9712	CGGGATCCTGTAAAAAACTG	TTTTTGCAGGATCCCGCATG	GGATCTGTTTTTTGCAGGATCCCGCATGCGGGATGCTCGTGTGCATGCTAGTAAATAAACACATTTGTCATCAAACGGGATCCTGTAAAAAACTGGACTGCC	5224	5243	5289	5308	-	21	1	20	102	5216	5317	((.((((({{{{{{{{{{{{{{{{{{{{((((...)))))))))...................((((....))))->>>>>>>>>>>>>>>>>->))...))	-39.1176	46.0784	0.009901
sfr-mir-3286	scaffold4366_size13675	AACTATTGGGCACTGCACAGGAC	TTGTGCGTGTTCTAATAGTTGT	TGAAGCCCAAAACAACTATTGGGCACTGCACAGGACTAGTTACCCGAATATACTCTTGTGCGTGTTCTAATAGTTGTTGTCGGAGCTTCA	3881	3903	3838	3859	-	20	3	23	90	3826	3915	((((((((..(((<<<<<<<<<<<<<-<<<<<<<<-((............)).))}}}}}}}}}=}}}}}}}}}}}})...)).))))))	-44.6667	44.4444	0.009901
sfr-mir-277-1	scaffold4928_size12818	CGTGCCAGGAGTGCGTTTGCA	TAAATGCACTATCTGGTACG	ACGCTCCGGAGTTCGTGCCAGGAGTGCGTTTGCAAAGCACGCTACAAGTTTGCGTTAAGGCAAAGTTGACACTGTAAATGCACTATCTGGTACGACACCCCGGAGTGT	8655	8675	8715	8737	+	19	4	21	108	8641	8748	(((((((((.(((<<<<<<<<<<<<<<<<<<<<<.((....)).(((.(((((......))))).)))....))}}}}}}}}}}=}}}}}}}}}}=)).)))))))))	-53.7037	51.8519	0.009901
sfr-mir-279c	scaffold7770_size9677	TGACTAGATCCATACTCGTCTG	GGCGAGTTTGCTTCTGGTGCATG	GTGGGCGAGTTTGCTTCTGGTGCATGTTCATTACTAATCATGACTAGATCCATACTCGTCTGC	8112	8133	8146	8168	-	16578	16	22	63	8110	8172	(..{{{{{{{={{=={{{{{{={{{{............))>>>>>>>>-->>->>>>>>>--)	-40.9524	46.0317	0.009901
sfr-mir-10470	scaffold15762_size5614	GTGGTCCGCAGCTTCGGATC	CGAGCCGGAGCCCCGGTAA	TCTGGCTTTTCGAGCCGGAGCCCCGGTAAACTCGCTAGGTGGTCCGCAGCTTCGGATCGTTAAGGCTTAGA	5499	5518	5526	5544	-	19	2	20	71	5485	5555	(((((((((.{{{={{{{{{{=={{{===(((.....)>>--->>>-->>>>>>>->>)..))))).))))	-40.4225	57.7465	0.049505
sfr-mir-10471	scaffold6745_size10636	TAGGCCAATCTGAACCCTGTAT	CCGGTGCTCTGATTGGTTACT	TAAACGAGACCGCGTCCGGTGCTCTGATTGGTTACTTTATACATGCAATGATATAGGCCAATCTGAACCCTGTATGAGCTCTCGTTTA	5478	5499	5515	5535	-	18	1	22	88	5464	5551	(((((((((.(.(((={{{={={{={{{{{{{=={{.(((.(((...))))))->>>>>>>>>->>->->>>->>).).)))))))))	-29.8864	44.3182	0.009901
sfr-mir-10472	scaffold22423_size3929	TCTTTAGTTGTCAATTCGGCTTGT	TAGAAGCTGTGATTTTTCGATATC	TGTATGCCTTAGAAGCTGTGATTTTTCGATATCTTAATTCATGCCATAATGGACAGTAATTTTGATCTTTAGTTGTCAATTCGGCTTGTTCGCATACA	2534	2557	2477	2501	+	18	2	24	98	2468	2565	(((((((..={={{{{{{{{{{=={{={{={{{..((((..((((.....)).))..))))..))>->>->>-->>>>--->>>>>>->..)))))))	-25.3061	34.6939	0.019802
sfr-mir-10473	scaffold15555_size5684	TAGCATCGTAGAATTTCTGT	GACAGATATTTCGCGAGCTG	GGCATTAGCATCGTAGAATTTCTGTATTTCTACGAAAGCTGGGTCTTGTTTTAAATTAACTTTGGGTTCCATGATTTTAATTGAAGTTAGACAGATATTTCGCGAGCTGCGGCC	3849	3868	3763	3782	-	17	2	20	114	3759	3872	(((..<<<<-<<<--<<<<-<<<<<...(((((....).)))).............((((((..(...............)..))))))=}}}}}=}}}}==}}}}}}}..)))	-26.2807	38.5965	0.019802
sfr-mir-10454g	scaffold57250_size859	ATTGACGATTCTGACACAAT	AATTGTGTCAGAATCGTCGA	CTATTACAATTGTGTCAGAATCGTCGATCACTGAGCAGTGCGGACGAAGCTATACAACCTACATAGCTCCGTCCCTCTTGCACTGCTCAATGATTGACGATTCTGACACAATTGTAATAG	102	121	187	206	-	16	1	20	120	93	212	((((({{{{{{{{{{{{{{{{{{{{(((((.(((((((((((((((.((((((.........)))))).))))).....)))))))))).))>>>>>>>>>>>>>>>>>>>>))))))))	-67.0833	44.1667	0.009901
sfr-mir-10474	scaffold54236_size971	CGCGGAATTAGATTGTGATC	TATCTCAATCTAATATGGCG	TAACGCGGAATTAGATTGTGATCTTTTTTATGTTGATAGATTAACGTATGAAGAGTATACTATATATATATCTCAATCTAATATGGCGTTA	848	867	913	933	+	16	1	20	91	844	934	(((<<<-<-<<<<<<<<<-<<<<(((((((((((((....)))))))).))))))..............}}}=}}}}}}}}}=}=}}}}))	-28.7143	27.4725	0.009901
sfr-mir-10475	scaffold16298_size5440	CCACCACACGGAGATGACTCTGA	GAAGCGTCTCCGTGTGGTCGGCG	GTGTGTGAATTGAAGCGTCTCCGTGTGGTCGGCGAACACTGCAACATGCGACATGTCGGTACCATACTCCACCACACGGAGATGACTCTGATTCACTCAC	1337	1359	1392	1413	-	15	1	23	100	1327	1426	(((.(((((((.={{{{{{{{{{{{{{{{={{={.....(((.(((((...)))))..))).....).>>>>>>>>>>>>>>>>->>-->>))))).)))	-46.3	53	0.009901
sfr-mir-10476	scaffold11852_size7141	GAGCGATGGTTGGAATCCAACTG	TTGGATTTTAAGTTCCATCGCT	GTTTACATCGAGCGATGGTTGGAATCCAACTGTTGATACACATTGGATTTTAAGTTCCATCGCTAGTTGTGGAC	3233	3255	3265	3287	+	14	5	23	74	3223	3296	(((((((..-<<<<<<<<<<<<<<<<<<<-<<(......)))}}}}}}}}}}}===}}}}}}}}...)))))))	-42.5676	41.8919	0.009901
sfr-mir-10477	scaffold33285_size2363	CGAGAGGGACTGGGATGCCA	CGACGGCGACCTCTCGCGCC	GGCGACGGCGACCTCTCGCGCCCGGCACTGGGTGCAGGCCATGGTGCGGAGCGAGAGGGACTGGGATGCC	2119	2138	2069	2089	+	13	3	20	70	2067	2136	(({{={{{==={{{{{{{{=={((.((((((((....))).)))))))).)>>>>>>>-->>>--->>>>	-51.1429	74.2857	0.049505
sfr-mir-10465-2	scaffold52542_size1042	CTGGCTTGTATTCTCGCTGCC	GGTGCGAGGATACTGGCCAAT	GGGTGCGAGGATACTGGCCAATGGAAACCTTATCACACTGGCTTGTATTCTCGCTGCCC	58	78	21	43	+	15335	2	21	59	20	78	({{{{{{{{{{{{{={{{{{={{((.......)).))->>>>>->>>>>>>>>>->>>)	-52.3729	54.2373	0.009901
sfr-mir-10492c	scaffold14329_size6592	ACCAACCAATCACAACGCTGAA	TTCGGCGCTGTGATTGGCCGGC	ACGAGAGCGCGTTCGGCGCTGTGATTGGCCGGCTCTAATGAACCAACCAATCACAACGCTGAACGCGCTTTCGT	3983	4004	3952	3974	+	12	2	22	74	3941	4014	((((((((((({{{{{{{={{{{{{{{{=={{=((....))->>-->>>>>>>>>->>>>>>>)))))))))))	-69.5946	56.7568	0.009901
sfr-mir-10478	scaffold74576_size437	CTTAATGGCTCTGATACCCG	CACACACGGGTCCCAAGCTG	GCCTTAATGGCTCTGATACCCGTGGGGAGGCGCTGGACTCGTCCAGCAAGTCCCACACACGGGTCCCAAGCTGGAAGGC	136	155	83	102	-	12	1	20	79	78	156	((<<<---<<<<-<<--<<<<<((.((.(((((((((....))))))..))))}===}}}}}}}==}}}}}}=.)))))	-51.3924	63.2911	0.009901
sfr-mir-10454h	scaffold7856_size9904	TCAATGGTCGACTATTCTGAC	TGTCAGAATGATCGATCATTGA	TAGTCTGCTATTACAATTGTGTCAGAATGATCGATCATTGAGAAGTGCAAGAGGGACGGAGCTATGTAGGTTGTATAGCTTCTTCTCTCTTGCACTGCTCAATGGTCGACTATTCTGACACAATTTTAATAGTAGACTA	5381	5401	5301	5321	+	12	1	21	139	5282	5420	(((((((((((((.((((({{{{{{{{{{={{{{{{{{{(((.(((((((((((((.(((((((((.......))))))))).))))))))))))).)>>>>>>>>>>>->>>>>>>>>)))))).)))))))))))))	-66.3309	39.5683	0.009901
sfr-mir-10461b	scaffold29146_size2846	TGACGAGGAACTCTACTACTT	TGAAACTAGTCGAGTTCCTC	GGCTTACTCACGTAACTGTTTGACGAGGAACTCTACTACTTCCAAGCCATGCTAAAGGCTCATATTCATGAGCAGCATTCCGCGACACACGACGCGGCGATTGTCGCTATTACTGAGCCTCTAGCATGGCTTGAAACTAGTCGAGTTCCTCATCAAACAGTTACGTGAGTAAGCC	1990	2010	1879	1898	-	12	4	21	175	1855	2029	((((((((((((((((((((<<<-<<<<<<<<<-<<<<-<<.((((((((((((.(((((((........(((.(((..(((((........)))))....))).))).....))))))).)))))))))}}}=}}=}}}}=}}}}}}}}).)))))))))))))))))))))))	-62.2971	48.5714	0.009901
sfr-mir-10508b	scaffold2507_size18304	AACAGCATTTCGTGACACACA	GTCGTGTGTCGCGGAATGCT	CAGCATTTCGTGACACACACAGTAGCAGCACGACAATCGCCGCGTCGTGTGTCGCGGAATGCTG	8136	8156	8090	8109	-	11	4	21	64	8090	8153	<<<<<<<<<<<<<<<<<<<(.(..((............))..)}}=}}}}}}}}}}}}}}}}})	-51.875	57.8125	0.009901
sfr-mir-10479	scaffold48674_size1223	AATATAATTCAGTGACTGCT	CGCGGAAAAAGCGGCTGAAT	TGGTTGGTAAATATAATTCAGTGACTGCTATTTTCAAAAGAGATCTGCCTGTTTTAATAATTGTGAAATGCATTAGCCATTCTTTGCATTTATACGCGGAAAAAGCGGCTGAATTATTACCACGCCA	575	594	488	507	-	11	2	20	127	476	602	(((((((((---<<<<<<<<<---<<<<<.(((((.(((.((......)).)))........((((((((((............))))))).))}==}}}}}=}}}}}}}}}}})))))))).))))	-27.0079	35.4331	0.009901
sfr-mir-10480	scaffold960_size27384	GTTTAGCCGTCACAGTGACATT	TAATGTCACTTTGACAGCAAACC	AGTTTCCGTGGCGTGTTTAGCCGTCACAGTGACATTTTTAAACTACATAATGTCACTTTGACAGCAAACCACAACATGGAAAACT	21442	21463	21474	21497	+	11	4	22	85	21427	21511	((((((((((..((<-<<-<<-<<<<-<<<<<<<<<...........=}}}}}}}}}=}}}}=}}=}}=}))..))))).)))))	-38.8235	40	0.009901
sfr-mir-10481	scaffold12204_size6980	TAACCCCTTTCCTGTGTCTATTC	ATAGATACAGAATAGGGGTGAA	AACGGGATGAATAGATACAGAATAGGGGTGAATAAATGTTCTAACATCTATTAACCCCTTTCCTGTGTCTATTCACCCCGTT	3799	3821	3757	3779	+	11	1	23	82	3747	3828	((((((.((({{{{{{{{{{==={{{{{{={{((.((((....)))).)))>->>>>>>--->>>>>>>>>>>>).))))))	-53.4146	39.0244	0.009901
sfr-mir-10482	scaffold45335_size1402	TCGGTGAATGCCAACGGATTT	AAATCCTTTGATATTCACCGGT	TACGTAGTTCGGTATCGGTGAATGCCAACGGATTTCATAGCTACTAGCTATACTCACAGAAATCCTTTGATATTCACCGGTATCGCGCTACGTA	847	867	798	819	-	11226	1	21	94	787	880	((((((((.(((((<<<<<<<<<<-<<<-<<<<<<((((((.....))))).......))}}}}}=}}}=}}}}}}}}}}}}))).))))))))	-51.0745	43.617	0.009901
sfr-mir-10483-1	scaffold20622_size4308	CCTGTAATTGTTCGTTCCCTT	AGGGGCTGAACAATTCCAGA	TGCAGTTTGTGCTTACGCCACCTGTAATTGTTCGTTCCCTTTTGTAAATAGTTAAGGGGCTGAACAATTCCAGACGATGTTTGAACAGACTCA	212	232	175	196	-	7913	1	21	93	159	251	((.(((((((.(..(((.(.-<<<-<<<<<<<<<--<<<<<............)}}}}==}}}}}}}}}=}}}==}.)))..).)))))))))	-31.6129	41.9355	0.009901
sfr-mir-10483-2	scaffold5728_size11762	CCTGTAATTGTTCGTTCCCTT	AGGGGCCGAACAATTCCAGA	AGTGTGTACTTACGTCACCTGTAATTGTTCGTTCCCTTTTGTAAATAATTAAGGGGCCGAACAATTCCAGACGATGTTTGAACAGACT	6639	6659	6672	6694	+	7913	1	21	88	6621	6708	(((.(((.(..(((((.-<<<-<<<<<<<<<--<<<<<............)}}}}==}}}}}}}}}=}}}==}))))..).))).)))	-39.3182	39.7727	0.009901
sfr-mir-279a	scaffold7770_size9677	TGACTAGATCTACACTCATTG	AATGGGTATATGTCTAGTGC	GCTCCTAATGGGTATATGTCTAGTGCCACAGTGAATTATTTCTGTGACTAGATCTACACTCATTGAGAGC	8344	8364	8380	8400	-	7609	13	21	70	8338	8407	((((.({{{{{{{={{={{{{{{{=={((((..........)))>>>>>>>>>->>->>>>>>>>.))))	-39	41.4286	0.019802
sfr-mir-92a	scaffold1535_size22817	TATTGCACCAGTCCCGGCCTAT	GGGCGGTGACTGGCGCTATAT	GGCCCGTGTGGCTGGGCGGTGACTGGCGCTATATTCGGTTTGTGTGCGATATTGCACCAGTCCCGGCCTATCCAAGCGGGCC	5414	5435	5448	5469	-	4092	1	22	82	5402	5483	(((((((.(((.({{{{{{={{{{{{={{={{{{=((.........)))>>>->>->>>>>>>>->>>>>-))).)))))))	-56.4634	63.4146	0.009901
sfr-mir-307	scaffold12604_size6811	TCACAACCTCCTTGAGTGAGC	ACTCACTCAACCTGGGTGTGA	TCTCATTCCCGGTTACTCACTCAACCTGGGTGTGATGTGTGCACTAGTTGCTCGGCCCATCACAACCTCCTTGAGTGAGCGATCGTGGAGGAGG	6368	6388	6322	6342	+	3957	1	21	94	6308	6401	((((.((((((((.={{{{{{{{{==={{={{{{(((.(((((.....)))...)).))>>>>>->>--->>>>>>>>>-.)))).))))))))	-45.8511	55.3192	0.009901
sfr-mir-10484	scaffold1559_size22670	CTGGCGGGCTTTCTGCCCT	AAAGCAGGATCCTCCGACC	GCAGATCGTATTTTAGGGAACAGAGAGTAAAGTTCCCTAAGAAAAGCAGGATCCTCCGACCAGTCGAGGTGATCGTGGCTGGCGGGCTTTCTGCCCTACTGT	11921	11939	11884	11903	+	2897	1	19	102	11842	11943	((((......(((((((((((..........)))))))))))==={{{{{{=={={{{={{(((((.(.....).)))>>>>>>>>-->>>>>>---.))))	-39.1176	51.9608	0.019802
sfr-mir-277-2	scaffold4928_size12818	TAAATGCACTATCTGGTACGACA	TCGTGCCAGGAGTGCGTTTGCA	ACGCTCCGGAGTTCGTGCCAGGAGTGCGTTTGCAAAGCACGCTACAAGTTTGCGTTAAGGCAAAGTTGACACTGTAAATGCACTATCTGGTACGACACCCCGGAGTGT	8716	8738	8653	8675	+	1670	4	23	108	8641	8748	(((((((((.(({{{{{{{{{{{{{{{{{{{{{{.((....)).(((.(((((......))))).)))....))>>>>>>>>>>->>>>>>>>>>->).)))))))))	-53.7037	51.8519	0.009901
sfr-mir-2a	scaffold1973_size20411	TCACAGCCAGCTTTGATGAGCA	GCATCAAAGTCGGCTTGTCAT	AATGTGGTTTTGGCATCAAAGTCGGCTTGTCATAGGTCATAACGTAGCTATCACAGCCAGCTTTGATGAGCATGACCTCATT	8212	8233	8173	8195	+	1505	63	22	82	8161	8242	((((.((((.((={{{{{{{{{={{{{={{={{{(.((.....).).)))>->>>>>>->>>>>>>>>-->>.)))).))))	-37.6829	43.9024	0.009901
sfr-mir-10485	scaffold15660_size5648	ACAGTCTACCCGGACAGGCCG	CACTGGACGGGCAGGCCGCC	GGGGGACAGTCTACCCGGACAGGCCGACTACTGTATGTCGCACTGGACGGGCAGGCCGCCCTCC	3874	3894	3908	3928	+	1491	139	21	64	3868	3931	(((((-<-<<<<-<<<<--<<<--<<((........))))==}}}==}}}}=}}}}=}=}))))	-53.4375	68.75	0.009901
sfr-mir-10486	scaffold52189_size1059	TTGTGATTATCTGATGGCATG	TAACGCATTTGTGGATAATG	GATGACAATTTTGTGATTATCTGATGGCATGCGGTCTAACGCATTTGTGGATAATGCAACTAATTCATT	741	761	766	786	+	1415	2	21	69	730	798	(((((.....<<<<-<<<<<<<-<--<-<<<((...===}}}}}}==}}}}}}}}}))).....)))))	-25.0725	36.2319	0.049505
Novel_miRNA27	scaffold77040_size399	GATCTGTTGAGACTCAGCCC	GTTGTGCTCGGTAGAGCAGC	GTAGTTGTGCTCGGTAGAGCAGCGTCGTGCTGCGATCTGTTGAGACTCAGCCCTAC	10	29	38	57	-	918	4	20	56	6	61	((({{{{={{{{=={{{{{{{{{.....)))))-->>>>-->>>->->>>>--)))	-37.3214	57.1429	0.049505
sfr-mir-2b	scaffold1973_size20411	TATCACAGCCAGCTTTGATGAGC	CTCACAAAGTGGCTGTAATGTG	CGGCGCTCACAAAGTGGCTGTAATGTGTGTCCCCGTACATATCACAGCCAGCTTTGATGAGCGCTG	8604	8626	8569	8591	+	799	213	23	66	8564	8629	((((({{{{{{{{{{{{{{{{={{{{{((......))))>>>->>>>>>>->>>>>->>>>>))))	-59.697	54.5455	0.009901
sfr-mir-34	scaffold30191_size4617	TGGCAGTGTGGTTAGCTGGTTGT	CAGCCAGTAACGACACTGCCTC	AGGTAGTCCGCGTTGGCAGTGTGGTTAGCTGGTTGTTTAAATTGCTACAACAGCCAGTAACGACACTGCCTCCGCGTGCTACCT	2151	2173	2187	2209	+	670	1	23	84	2137	2220	((((((..((((.-<<<<<<<<-<<<<-<<<<<<<<(...........))}}}}}}}}}}}=}}}}}}}}==))))..))))))	-60.7143	52.381	0.009901
sfr-mir-11	scaffold31098_size2600	CATCACAGTCAGAGTTCTAGCT	CTAGCACTTTGGCTGTGACCT	GTGCGGTCTCGTGGCTAGCACTTTGGCTGTGACCTGTGTGTCGTAGTCACATCACAGTCAGAGTTCTAGCTACGCGGCTGTGT	2079	2100	2113	2133	-	69086	124	22	83	2066	2148	(..(((((.((((({{{{={{{{{{{{{{{{{=={(((.........))>>>>>>>>>>>>>>>->>>>>>))).)))))..)	-56.506	55.4217	0.009901
sfr-mir-375	scaffold2462_size18466	ACCCGAGCGGATTGAGCAAACT	AGTTTGTTCGCCCCGGCTCGA	ATGACAGCGAGACAACCCGAGCGGATTGAGCAAACTATTTGTCTGTTAGCAAGTTTGTTCGCCCCGGCTCGAGTCGTCTGGCGTCAT	9001	9022	8959	8981	-	628	3	22	87	8949	9035	(((((.((.((((.<<-<<<<<<<--<<<<<<<<<<...(((......)))))}}}}}}}}==}}=}}}}}=}}=}))).)))))))	-44.5977	52.8736	0.009901
sfr-mir-317	scaffold22577_size3898	TGAACACAGCTGGTGGTATCT	GGGTGCCACGCTGTGCTCTCT	GAACGACCGGGTGCCACGCTGTGCTCTCTCGGGAATTAATGCAGAGTGAACACAGCTGGTGGTATCTCAGTTGTTC	3418	3438	3454	3475	-	623	3	21	76	3408	3483	(((((((={{{{{{{{{{{{{{{={{={{(.............)))->>->>>>>>-->>>>>>>>-).)))))))	-44.8947	53.9474	0.009901
sfr-mir-10487	scaffold22730_size3867	AGATCAGACATGGACTCCACCT	GCGGGGCCCATGTTTGTCAACT	GGTCTTGGGCGGGGCCCATGTTTGTCAACTCTATTCTGTAGCGAGATCAGACATGGACTCCACCTCGGATC	3530	3551	3562	3584	-	604	3	22	71	3523	3593	(((((.(({={{{{={{{{{{{{{===={{{...........)>>-->>>>>>>>>->>>>->>>.)))))	-41.9718	54.9296	0.019802
sfr-mir-10488	scaffold58200_size1676	TGCTGTCGGAATAAACATTGATAA	TCGATGTTTTTTCCAGTACTTTAG	AGTGCAATCGATGTTTTTTCCAGTACTTTAGTTTTTAGCCACCCTCTAGGAAACAACATGAATGCTGTCGGAATAAACATTGATAAGGCACT	280	303	224	248	+	594	2	24	92	217	308	(((((.({{{{{{{{{={{{{{{{{={{{{{((.....((........))....))).))))>>>>--->>>>->>>>>>>>>>--.)))))	-28.2609	38.0435	0.019802
sfr-mir-316	scaffold5700_size11791	TGTCTTTTTCCGCTTTGCTG	ACAGCAAAGCGAAAAGGTCTC	AGTTCTCCATAAATTTGTCTTTTTCCGCTTTGCTGCTGATAATTATGATCATGTCAACAGCAAAGCGAAAAGGTCTCCTTTATGAGAACT	2791	2810	2747	2767	-	584	5	20	90	2735	2824	(((((((.(((((..-<-<<<<<<<-<<<<<<<<<.(((((..........)))))=}}}}}}}}}}}}}}}}=}==.))))))))))))	-39.7778	36.6667	0.009901
sfr-mir-13b	scaffold1973_size20411	TATCACAGCCATTTTTGACGAGTT	TCGTAAAAATGGTTGTGCCATGT	TCCGTGGCCCATTCGTAAAAATGGTTGTGCCATGTAGCTGACTCATATCACAGCCATTTTTGACGAGTTGGGCTGGGGG	8467	8490	8433	8456	+	514	2	24	79	8421	8499	(((.(((((((({{{{{{{{{{{{{{{{{=={{{=((....))))>-->>>>>>>>>>>>>->>>>>->)))))).)))	-49.8734	50.6329	0.009901
sfr-mir-6094	scaffold803_size29545	TATTCGAGACCTCTGCTGATCCT	ATCAGCGGTGGCCTGGGGTACCT	ATCAGCGGTGGCCTGGGGTACCTAATGGCGGCCTCCCTCACATCCGCGGCCGGTTGGTATTCGAGACCTCTGCTGAT	3238	3260	3294	3315	-	503	1	23	77	3240	3316	{{{{{{{{={{={{={{{{{{{...((((.((.............)).))))...))>>>>>->>->>->>>>>>>>	-47.6883	62.3377	0.009901
sfr-mir-10489	scaffold35526_size2140	AATAGATCGACTTGGACATC	CGATGTCCAAGTCGATCTATT	AAATAGATCGACTTGGACATCGCTTGATTTGATTATTAGTATGTATCACACTACACAGCACGACGGGCCAGCGACCAACAGGAACGAGTTTCTAATATAATATTGTAATATTCATTTTGTTTTCATGCGATGTCCAAGTCGATCTATTT	1992	2011	2117	2138	+	464	1	20	149	1990	2138	(<<<<<<<<<<<<<<<<<<<<((.(((..(((.(((((..((((....................((........))...(((((....)))))......))))..))))).)))........))).)}}}}}}}}}}}}}}}}}}}}})	-33.8255	36.9128	0.009901
sfr-mir-281	scaffold7303_size10067	AAGAGAGCTATCCGTCGACAGT	CTGTCATGGAGTTGCTCTCTT	ATGAAGAGAGCTATCCGTCGACAGTATTGCCAGTAAACACTGTCATGGAGTTGCTCTCTTTAT	4701	4722	4736	4759	+	406	2	22	63	4697	4759	(((<<<<<<<<--<<<<<-<<<<<<.((.......)).)}}}}}}}}}}===}}}}}}}}}})	-46.9841	42.8571	0.009901
sfr-mir-10490	scaffold16573_size5360	TTCCAACGAATGCAAGACCG	ATCGGTTCGTGCGTTCTGGA	CCGAGACCTTTCCAACGAATGCAAGACCGTGGAAATCGGTTCGTGCGTTCTGGAGTTATAGCGTCCGG	2496	2515	2520	2540	+	354	1	20	68	2486	2553	(((.(((((<<<<<--<<<<<<<-<<<<<(....}=}}}}}==}}}}}}}}}}})....)).))))))	-37.0588	54.4118	0.019802
sfr-mir-2765	scaffold30963_size2617	TGGTAACTCCACCACCGTTGGC	CCAACGGGGGCAGAGTTCCTATT	CTGGGCCTGGTAACTCCACCACCGTTGGCGGTGCGCATGCGCCAACGGGGGCAGAGTTCCTATTCCTAG	783	804	746	768	-	344	1	22	69	742	810	(((((..<<<-<<<<<--<<-<<<<<<<<(.........))}}}}}}}=}}==}}}}}=}}}==)))))	-48.4058	63.7681	0.009901
sfr-mir-10491	scaffold74189_size444	CTGATTAACATGTCAGTACAC	GTGCTCACATGTGAACCAGG	CTTGGTGCTGTGCTCACATGTGAACCAGGGTGTAACACTCCATGGCAGTGCCCTGATTAACATGTCAGTACACACTGAG	391	411	348	368	+	340	1	21	79	338	416	((..(((.(({{{{={{{{{{={{={{{{{.....(((((....).))))))>>>->>->>>>>>->>>>>>>))..))	-42.2785	50.6329	0.019802
sfr-mir-13a	scaffold1973_size20411	TATCACAGCCACTTTGATGTGGT	CTGTCAAAGCGGCGGTGAAATG	GCTGGTAGTATTAGTGGGTCAATGGTTTCCCGGGCCTAGCCTGTCAAAGCGGCGGTGAAATGTATCCGTCATCATATCACAGCCACTTTGATGTGGTCGGTTTACGGAGAGCACCACGTCCTTACAGCACTGCCAGT	8348	8370	8313	8335	+	294	8	23	137	8273	8409	(((((((((.((.(((((....((((((((((.(((..(({{{{{{{{{={{{={{{{={{{..........))>->>>>->>>->>>>>>>>->>>.)))...))).))).))))....))))))).)))))))))	-39.635	52.5547	0.009901
sfr-mir-2756	scaffold18782_size4728	ACCCTGTAGCTGCTAAGGGGCG	CCCCTTTGCTGCTACATTGTAT	GGGTTGGTAGCATACCCTGTAGCTGCTAAGGGGCGCAGTTTTAATACCTCCCCTTTGCTGCTACATTGTATGCTACGGACCC	1981	2002	1943	1964	-	284	1	22	82	1933	2014	(((((.(((((((<<--<<<<<<-<<-<<<<<<-<..((......))).}}}}}}=}}=}}}}}}==}}}}))))).)))))	-55.7317	52.439	0.009901
sfr-mir-10492a	scaffold6075_size18320	GTTTAGCTCTCTGATTGGTT	CCAATCAGAGCGCCGAACGT	GCGTTTAGCTCTCTGATTGGTTGGATGACTTACAGCCAATCAGAGCGCCGAACGT	3853	3872	3885	3905	+	254	8	20	55	3850	3904	((<<<--<<-<<<<<<<<<<<<(.........)))}}}}}}}}}}=}}==}}}}}	-57.2727	50.9091	0.009901
sfr-mir-932	scaffold1922_size20635	TCAATTCCGTAGTGCATTGCAGT	TGCAAGCAGTGCGGAAGTGAGG	GGGTGTCGAGGCCTCAATTCCGTAGTGCATTGCAGTGCATCCTGCCTCCTGCAAGCAGTGCGGAAGTGAGGCTGAGACACCC	18518	18540	18481	18502	-	244	28	23	82	18471	18552	(((((((..((((<<<-<<<<<<<-<<<-<<<<<<-((.....))...)}}}}}}}}=}}}}}}}=}}}}}))..)))))))	-65.122	59.7561	0.009901
sfr-mir-10493	scaffold6173_size11228	TTCTGATCCGAAGCTGCGGA	CGGGGTGGTTTTTAGTCAG	CAGAATTTTTTCTGATCCGAAGCTGCGGACTGCCTAGCGAGTAACCGGGGCTCCGGTTTGAAAAGCAGGAGTAGAAACGGGGTGGTTTTTAGTCAGAAAGAGTCTG	151	170	83	102	-	198	1	20	106	73	178	((((.((((<<<<<<<--<<<<<--<--<((((...)).)))..(((..(((((.(((.....))).)))))...==}}}=}==}}}}}==}}}})))))))))))	-35.1887	50	0.009901
sfr-mir-2766	scaffold24204_size7264	TCAGTCTTGTCGAATGGTGGGT	CCATCCTTCGTCTCGACTGGCG	ACGCCCGTCTCGTCCATCCTTCGTCTCGACTGGCGCTGCTTAACGCTTCAGTCTTGTCGAATGGTGGGTGAGATTTGCGT	5317	5338	5349	5370	-	36585	7697	22	80	5305	5384	((((..(((((..{{{{{={{{{={=={{{{{{={(........)).>>>>>>-->->>>>->>>>>--)))))..))))	-47	56.25	0.009901
sfr-mir-10494	scaffold6745_size10636	TCCATTGCCCACCTTGTTCACG	TGAACAAGGTGGGCAATGAAC	ATAGGCGTGAACAAGGTGGGCAATGAACAATTTCTATTCTCCATTGCCCACCTTGTTCACGTCCTAT	3727	3748	3757	3778	-	186	3	22	67	3720	3786	((((((({{{{{{{{{{{{{{{{{{==={((....))).-->>>>>>>>>>>>>>>>>>>>.)))))	-63.4328	44.7761	0.009901
sfr-mir-10495-1	scaffold60538_size1052	CATCAACCGGGGATTGTCCT	AGGGATAATCGCCGGCTGAT	GCATCAACCGGGGATTGTCCTTTGGTGCACTTCAATAGTGCATACAGGGATAATCGCCGGCTGATGT	593	612	548	567	-	179	1	20	67	546	612	(<<<<<-<<<<-<<<<<<<<<(..(((((((.....))))))).=}}}}}}}}}}=}}}}=}}})))	-60.1493	50.7463	0.009901
sfr-mir-10495-2	scaffold48198_size1736	CATCAACCGGGGATTGTCCT	AGGGATAATCGCCGGCTGAT	GCATCAACCGGGGATTGTCCTTTGGTGTACTTCCATAGTGCANACAGGGATAATCGCCGGCTGATGT	1270	1289	1222	1240	-	179	1	20	67	1223	1289	(<<<<<-<<<<-<<<<<<<<<(...((((((.....))))))...)))))))))).)))).))))))	-55.0746	50.7463	0.009901
sfr-mir-10495-3	scaffold37729_size1940	CATCAACCGGGGATTGTCCT	CAGGGATAATCGCCGGCTGAC	TAGTTCTGCATCAACCGGGGATTGTCCTTTGGTGTACAGGGATAATCGCCGGCTGACGTCCCATTA	1372	1391	1344	1363	-	179	1	20	66	1333	1398	((((...(<-<<<-<<<<-<<<<<<<<<(.(...==}}}}}}}}}}}=}}}}=})).))...))))	-38.7879	51.5152	0.009901
sfr-mir-7	scaffold20873_size4249	TGGAAGACTAGTGATTTTGTT	CAAGAAATCACTAATCTCCC	GGCCACACGTTGTTTGGAAGACTAGTGATTTTGTTGTTTTGATTTGGGTAACAAGAAATCACTAATCTCCCTACAAAGTACGGCT	3456	3476	3417	3437	-	164	2	21	85	3405	3489	((((..((.((((.-<<<-<<-<<<<<<<<<<<<<(..(......)..)))}}==}}}}}}}}}=}}}}}==)))).))..))))	-32.4706	40	0.019802
sfr-mir-10496	scaffold60740_size748	TTGATACTGCAGATTGGCTC	CGGCTTATTCTTGGTCTTCGA	GGCTTATTCTTGGTCTTCGATTGAAGGTACTAGTATCTTGATACTACCTGTACCCTCTTGATACTGCAGATTGGCT	302	321	353	373	-	153	1	20	76	302	377	((({==={{{{{{{=={{{{=={{.(((((((((((....))))))...))))).))>>>>->>>>->>>-->>>>	-26.3158	42.1053	0.029703
sfr-mir-10497	scaffold501_size35118	CACACCAAACGGTGTCTGGTC	TGACCAGACTCGTTTTGGTTG	AACCACAAGCTGCCTTCACACCAAACGGTGTCTGGTCAGGTTCTTATTCCCTGACCAGACTCGTTTTGGTTGAGAGGCCGCTGTGGTT	21068	21088	21031	21051	-	150	4	21	88	21016	21103	(((((((.((.(((((<<-<<<<<<<<<-<<<<<<<<(((.........))}}}}}}}}}}}}=}}}}}}}}).)))).)))))))))	-56.7045	52.2727	0.009901
sfr-mir-10498	scaffold55805_size911	TTGGTCAACGTTCAACACAGCA	CTGTTTTGGACATTGGTGTAAG	GTGTCTCGCGTCTTTGGTCAACGTTCAACACAGCAGTTCAGTTGCTGTTTTGGACATTGGTGTAAGGCGCGGATAC	220	241	187	208	-	147	6	22	76	178	253	(((((.(((((((<---<<<<-<<<<<<-<<<<<<(.....)))}}}}=}}}}}}=}}}}===}}}))))))))))	-47.3684	50	0.009901
sfr-mir-10499a-1	scaffold21019_size6894	CATGGAGTTTCAAACTCTTGGA	CAAGGGTTTAAAACTCCATAC	GCATGGGACAGTACAAGGGTTTAAAACTCCATACATGTATGGAATCTGCATGGAGTTTCAAACTCTTGGATTGCTCTATGC	256	277	220	241	+	132	1	22	81	207	287	((((((..((((.{{{{{{{{{={{{{{{{{{={(.((.....)).))->>>>>>>>>->>>>>>>>>->)))..))))))	-44.1975	41.9753	0.009901
sfr-mir-10	scaffold2209_size27799	TACCCTGTAGATCCGAATTTGT	CAAATTCGGTTCTAGAGAGGT	GTGCCCTACATCTACCCTGTAGATCCGAATTTGTTTGAAGTGAGGCGACAAATTCGGTTCTAGAGAGGTTTGTGTGGTGCAT	10405	10426	10440	10462	+	33193	32	22	82	10392	10473	((((.((((((.-<<<<<-<<<<-<<<<<<<<<<(...........))}}}}}}}}}=}}}}=}}=}}}=.)))))).))))	-44.3902	46.3415	0.009901
sfr-mir-10499a-2	scaffold54080_size1485	CATGGAGTTTCAAACTCTTGGA	CAAGGGTTTAAAACTCCATAC	GCATGGGGCAGTGCAAGGGTTTAAAACTCCATACATGTGTAGAGTCTGCATGGAGTTTCAAACTCTTGGATTGCTCTGTGC	241	262	275	295	-	132	1	22	81	229	309	((((((((((((.{{{{{{{{{={{{{{{{{===...(((((...)))>>>>>>>>>>->>>>>>>>>->)))))))))))	-52.2222	46.9136	0.009901
sfr-mir-10499a-3	scaffold54080_size1485	CATGGAGTTTCAAACTCTTGGA	CAAGGGTTTAAAACTCCATAC	GCATGGGGCAGTGCAAGGGTTTAAAACTCCATACATGTGCATGGAATCTGCATGGAGTTTCAAACTCTTGGATTGCTCTGTGT	502	523	538	558	-	132	1	22	83	490	572	((((((((((((.{{{{{{{{{={{{{{{{{{={(.((.......)).))->>>>>>>>>->>>>>>>>>->)))))))))))	-50.1205	45.7831	0.009901
sfr-mir-10499a-4	scaffold21019_size6894	CATGGAGTTTCAAACTCTTGGA	CAAGGGTTTAAAACTCCATACA	TGCATGGGGTAGCACAAGGGTTTAAAACTCCATACATGTGTATTTGTGCATGGAGTTTCAAACTCTTGGATTGCTCTATGCA	1055	1076	1020	1042	+	132	1	22	82	1006	1087	((((((((((((..{{{{{{{{{={{{{{{{{{={{((......))))->>>>>>>>>->>>>>>>>>--))))))))))))	-52.439	41.4634	0.009901
sfr-mir-10499a-5	scaffold21019_size6894	CATGGAGTTTCAAACTCTTGGA	CAAGGGTTTAAAACTCCATAC	TGCATGGGACAGTGCAAGGGTTTAAAACTCCATACATGTATAGCATCTGCATGGAGTTTCAAACTCTTGGATTGCTCTGTGCA	1555	1576	1519	1540	+	132	1	22	83	1505	1587	(((((((..((((.{{{{{{{{{={{{{{{{{{={(((.....))..))->>>>>>>>>->>>>>>>>>->)))..)))))))	-46.8675	43.3735	0.009901
sfr-mir-10500	scaffold5334_size13419	TGTTCGGGCATGTATTCGTC	ATAAGGAAGTGTGTTCGGGC	GTGTTCGGGCATGTATTCGTCGTAGGTTCAAGAGTGAACGTCATAGAGATAAGGAAGTGTGTTCGGGCAT	7733	7752	7779	7799	+	129	18	20	70	7731	7800	(<<<<<<<<<<--<-<<<<<<..(.(((((....))))).)......)}}==}}}=}==}}}}}}}}}))	-28	47.1429	0.009901
sfr-mir-10501	scaffold47432_size1288	TTTGGCATGGAGGTAGGTCT	ACCACTTCCAATGGTCGTAT	CCTAGACCACTTCCAATGGTCGTATGGACTTGAAATTTGGCATGGAGGTAGGTCTTTAAGG	447	466	475	494	-	127	1	20	61	440	500	((((({{{{{{{{{{==={{{{={{.........)>->>>>->>>>>>>->>>>>...)))	-32.2951	45.9016	0.049505
sfr-mir-274	scaffold6555_size10814	TTTGTGACCGTCACTAACGGGCA	CTCGTTTTGACGATCGCAAAATG	GTTAAGCGAAGTTGGTTTGTGACCGTCACTAACGGGCAGTACCTCTATTTGCTCGTTTTGACGATCGCAAAATGAACTCGCTTGAC	2456	2478	2418	2440	-	125	7	23	86	2407	2492	(((((((((.(((.(<<<<<<<-<<<<<--<<<<<<<<(.........)))}}}}}}=}}}}}=}}}}=}}}}=))))))))))))	-46.9767	46.5116	0.009901
sfr-mir-10502	scaffold12412_size11985	CTGGTCGGACTTTCTGCCCCCT	GGGCAGAAAGCCCGCCAGGCTG	ACAGTTGGGCAGAAAGCCCGCCAGGCTGATCACCTCGCCTGGTCGGACTTTCTGCCCCCTAAAACTGT	6818	6839	6848	6869	-	123	86	22	68	6809	6876	(((((({{{{{{{{{{={{{{{{{{{={(.....))))>>>>->>>->>>>>>>>>>---..))))))	-58.5294	58.8235	0.009901
sfr-mir-10503	scaffold83199_size321	CATTGGATCGTTCGATTCCC	TTGAGTTGGGCGGTGCTGGT	GGGCATTGGATCGTTCGATTCCCTGCAACATGGTTGAGTTGGGCGGTGCTGGTGTAC	265	284	294	314	+	118	1	20	57	261	317	(..<<<--<<<<<<<<<<<<<<<........))==}}}}}}}}}}}}=}==}})..)	-39.4737	56.1403	0.019802
sfr-mir-10504	scaffold10236_size7985	TCAAATCTCTGTGTATGATTGG	AGTCGTACATAGAGACCTGAAG	CCAGTCGTACATAGAGACCTGAAGTATTCACAGCTTCAAATCTCTGTGTATGATTGG	2373	2394	2404	2425	-	117	7	22	57	2372	2428	(({{{{{{{{{{{{{{{=={{{{{(.......)))>>>-->>>>>>>>>>>>>>>>>	-55.7895	42.1053	0.009901
sfr-mir-14	scaffold5577_size11936	TCAGTCTTTTTCTCTCTCCTAT	CGGGGGGAGGAATTGACTCGA	TATGTCAGTTGTGTCGGGGGGAGGAATTGACTCGACTTTTTAAATACAAGTCAGTCTTTTTCTCTCTCCTATATGACTGGCATA	4879	4900	4842	4865	+	32991	11	22	84	4828	4911	(((((((((..(((={{{{{{{{{{{=={{{{={{{{(.........)))>>>>>>-->>>>>>>>>>>->>)..)))))))))	-51.3095	40.4762	0.009901
sfr-mir-10505-1	scaffold82275_size332	TAGGGTTAGAAACTTGGCTC	TGTAGAGCCAAGTTTCTAACC	TGTAGAGCCAAGTTTCTAACCCTATACTTTTGAACTGGCGAGTTGGCCGCACGGAAAGATACTTTTTAAGAAAACGGACTTTTTGCTATTCGTCATATGGGCTTGAGCTTAAAAATCTATTCAATCTTCTAAACTCTTTCCGTGCGGCCAACTCGCCGGTTCAAAAGTATAGGGTTAGAAACTTGGCTCTACA	171	190	1	22	+	107	1	20	193	1	193	{{{{{{{{{{{{{{{{{{{{{((((((((((((((((((((((((((((((((((((((...(((..((((.((..((.((((.(((....(((.....)))...)))..)))).))..))...))))..))).)))))))))))))))))))))))))))))))))))>>>>>>>>>>>>>>>>>>>>))))	-64.1969	41.4508	0.009901
sfr-mir-10505-2	scaffold82275_size332	TAGGGTTAGAAACTTGGCTC	TGTAGAGCCAAGTTTCTAACC	TGTAGAGCCAAGTTTCTAACCCTATACTTTTGAACCGGCGAGTTGGCCGCACGGAAAGAGTTTAGAAGATTGAATAGATTTTTAAGCTCAAGCCCATATGACGAATAGCAAAAAGTCCGTTTTCTTAAAAAGTATCTTTCCGTGCGGCCAACTCGCCAGTTCAAAAGTATAGGGTTAGAAACTTGGCTCTACA	6	25	172	192	-	107	1	20	193	1	193	{{{{{{{{{{{{{{{{{{{{{((((((((((((((.(((((((((((((((((((((((.(((..((((..(((..(((((((..((....))...(((.....)))...)))))))..)))))))..)))...))))))))))))))))))))))).)))))))))))>>>>>>>>>>>>>>>>>>>>))))	-62.228	41.4508	0.009901
sfr-mir-10506	scaffold5067_size12609	TTGGACGATGTAGTTGTGAAAC	CTGTTTCAGATCTACATCTGGC	GCGTCTTTTCCTGTTTCAGATCTACATCTGGCAATGGAGAACCCATTGGACGATGTAGTTGTGAAACAGGAAAAAACGC	4078	4099	4042	4064	+	101	2	22	79	4032	4110	((((.((((({{{{{{{{={={{{{{{{==={(((((.....)))>>>--->>>>>>>->->>>>>>))))))).))))	-52.4051	44.3038	0.009901
sfr-mir-10507-1	scaffold12116_size7016	TGCAAGTTTATTCTGTAGTGGTCT	GAACCACAGCAGTTTGAGCGGACC	GAACAGTGCAAGTTTATTCTGTAGTGGTCTTTTGAGGAAAGAACCACAGCAGTTTGAGCGGACCTGTTC	63	86	97	120	+	96	2	24	69	56	124	((((((-<---<<<<<--<<<<-<<<<<<<(((...)))))=}}}}}=}}}}==}}}}}===}})))))	-38.6957	44.9275	0.009901
sfr-mir-10507-2	scaffold373_size38656	TGCAAGTTTATTCTGTAGTGGTCT	GAACCACAGCAGTTTGAGCGGACC	GAACCGTGCAAGTTTATTCTGTAGTGGTCTTTTGAGGAAAGAACCACAGCAGTTTGAGCGGACCTGTTC	38361	38384	38395	38418	+	96	2	24	69	38354	38422	((((.(-<---<<<<<--<<<<-<<<<<<<(((...)))))=}}}}}=}}}}==}}}}}===}}.))))	-32.029	46.3768	0.009901
Novel_miRNA75	scaffold30208_size2714	AGGGACCAGTATATTAAACT	AAAGTGTAGTATCTGTTCTT	AAGATCAAAGTGTAGTATCTGTTCTTTTCAGCTTAATATCTGAAAGTTCCCTCACTGAGGGACCAGTATATTAAACTGATTTT	810	829	760	780	+	93	4	20	83	752	834	(((((((.={{={{{{{{{{{==={{{{(((........))))))).((((((...)>>>>>->>>->>>>>>->>>))))))	-25.9036	33.7349	0.019802
Novel_miRNA76	scaffold35724_size2120	AGGGACCAGTATATTAAACT	AAAGTGTAGTATCTGTTCTT	AAGATCAAAGTGTAGTATCTGTTCTTTTCAGCTTAATATCTGAAAGTTCCCTCACTGAGGGACCAGTATATTAAACTGATTTT	737	756	784	803	-	93	4	20	83	730	812	(((((((.={{={{{{{{{{{==={{{{(((........))))))).((((((...)>>>>>->>>->>>>>>->>>))))))	-25.9036	33.7349	0.029703
Novel_miRNA77	scaffold30208_size2714	AGGGACCAGTATATTAAACT	AAAGTGTAGTATCTGTTCTT	AAGATCAAAGTGTAGTATCTGTTCTTTTCAGCTTAATATCTGAAAGTTCCCTCACTGAGGGACCAGTATATTAAACTGATTTT	1852	1871	1899	1918	-	93	4	20	83	1845	1927	(((((((.={{={{{{{{{{{==={{{{(((........))))))).((((((...)>>>>>->>>->>>>>>->>>))))))	-25.9036	33.7349	0.019802
Novel_miRNA78	scaffold17454_size5093	AGGGACCAGTATATTAAACT	AAAGTGTAGTATCTGTTCTT	AAGATCAAAGTGTAGTATCTGTTCTTTTCAGCTTAATATCTGAAAGTTCCCTCACTGAGGGACCAGTATATTAAACTGATTTT	3293	3312	3243	3263	+	93	4	20	83	3235	3317	(((((((.={{={{{{{{{{{==={{{{(((........))))))).((((((...)>>>>>->>>->>>>>>->>>))))))	-25.9036	33.7349	0.019802
Novel_miRNA79	scaffold9089_size8709	AGGGACCAGTATATTAAACT	AAAGTGTAGTATCTGTTCTT	AAGATCAAAGTGTAGTATCTGTTCTTTTCAGCTTAATATCTGAAAGTTCCCTCACTGAGGGACCAGTATATTAAACTGATTTT	7545	7564	7495	7515	+	93	4	20	83	7487	7569	(((((((.={{={{{{{{{{{==={{{{(((........))))))).((((((...)>>>>>->>>->>>>>>->>>))))))	-25.9036	33.7349	0.019802
sfr-mir-2755	scaffold6302_size11079	CACCCTGTCAGACCATACTTGTT	CAAGGTGGCCTAGCAGCGTGTT	GAGCTTGGTGACTCAAGGTGGCCTAGCAGCGTGTTTTCTCTTAAGGTTTGCACCCTGTCAGACCATACTTGTTTCAACATGTCTC	2304	2326	2340	2361	-	31671	2	23	85	2291	2375	((((.((.(((..{{{{{{{{={{=={{{={{{{=.(((....)))...)>>>->>>-->>->>>>->>>>--))).)).).)))	-31.0588	48.2353	0.049505
Novel_miRNA80	scaffold1307_size24441	AGGGACCAGTATATTAAACT	AAAGTGTAGTATCTGTTCTT	AAGATCAAAGTGTAGTATCTGTTCTTTTCAGCTTAATATCTGAAAGTTCCCTCACTGAGGGACCAGTATATTAAACTGATTTT	10081	10100	10128	10147	-	93	4	20	83	10074	10156	(((((((.={{={{{{{{{{{==={{{{(((........))))))).((((((...)>>>>>->>>->>>>>>->>>))))))	-25.9036	33.7349	0.029703
Novel_miRNA81	scaffold3567_size15283	AGGGACCAGTATATTAAACT	AAAGTGTAGTATCTGTTCTT	AAGATCAAAGTGTAGTATCTGTTCTTTTCAGCTTAATATCTGAAAGTTCCCTCACTGAGGGACCAGTATATTAAACTGATTTT	14424	14443	14374	14394	+	93	4	20	83	14366	14448	(((((((.={{={{{{{{{{{==={{{{(((........))))))).((((((...)>>>>>->>>->>>>>>->>>))))))	-25.9036	33.7349	0.009901
Novel_miRNA82	scaffold1724_size21654	AGGGACCAGTATATTAAACT	AAAGTGTAGTATCTGTTCTT	AAGATCAAAGTGTAGTATCTGTTCTTTTCAGCTTAATATCTGAAAGTTCCCTCACTGAGGGACCAGTATATTAAACTGATTTT	17829	17848	17876	17895	-	93	4	20	83	17822	17904	(((((((.={{={{{{{{{{{==={{{{(((........))))))).((((((...)>>>>>->>>->>>>>>->>>))))))	-25.9036	33.7349	0.019802
sfr-mir-10508a-1	scaffold27864_size3017	AAACTCGAGTCGTCAGTAGC	AATGCTCCTCATGAATATGA	CTCGAGTCGTCAGTAGCAGCGCGACAATCGCCGTGTCGTGTGTCGCGGAATGCTCCTCATGAATATGAG	37	56	87	107	+	89	3	20	69	39	107	<<<<--<<<<-<<-<<<(.(((((((..(((......)))))))))).==}}}}=}}=}}}}===}}})	-34.9275	56.5217	0.039604
sfr-mir-10508a-2	scaffold3034_size19621	AAACTCGAGTCGTCAGTAGC	AATGCTGCTCATGAATATGA	CTCGAGTCGTCAGTAGCAGCGTGACAATCGCCGCGTCGTGTGTCGCGAAATGCTGCTCATGAATATGAG	19503	19522	19450	19469	-	89	1	20	69	19450	19518	<<<<--<<<<-<<<<<<(.(((((((..(((......)))))))))).==}}}}}}}=}}}}===}}})	-40.4348	55.0725	0.009901
sfr-mir-10509	scaffold50009_size1158	CCCCATTTTACTGTACGTGACA	TGTGTCACGTACAGTAAAATGTT	TCACCCCGTTTTACTGTGTCACGTACAGTAAAATGTTTTACTTTGTCACGTACAGTAAGCCCCATTTTACTGTACGTGACACAGTAAAACGGGGTGA	1068	1089	1022	1045	+	88	1	22	97	1008	1104	(((((((((((((({{{{{{{{{{{{{{{{{{{{{={(((((.((.....)).))))))--->>>>>>>>>>>>>>>>>>>))))))))))))))))	-65.7732	42.268	0.009901
sfr-mir-10492b	scaffold6499_size14328	AACCAATCAGAGTATCGAACGC	CGTTCGATGCTCTGATTGGTC	GAGCGCGTTCGATGCTCTGATTGGTCGGTGAGAATTAATCAACCAATCAGAGTATCGAACGCGCTC	10490	10511	10523	10544	-	87	2	22	66	10485	10550	((((({{{{{{{{{{{{{{{{{{{{={((........)))->>>>>>>>>>>>>>>>>>>>>))))	-74.697	50	0.009901
sfr-mir-285	scaffold7508_size11459	TAGCACCATTCGAATTCAGTGC	ACTGTATTCGAGTGAGTGGATA	GTCCACAATTTGACAACTGTATTCGAGTGAGTGGATAGAGTTGTGATTCTCTAGCACCATTCGAATTCAGTGCTCGAATTTGGAC	367	388	400	422	-	85	5	22	85	354	438	(((((.(((((((..{{{{={{{{{{{{{={{{=={{{((........)))>>->>>>>>>>>>>>->>>>--))))))))))))	-43.8824	42.3529	0.009901
sfr-mir-279b	scaffold5507_size22785	TGACTAGATTATCACTTATCCT	GATAAGCGATATTCTAGTATC	AGCAGCCTCCACGGAAGATAAGCGATATTCTAGTATCAAGTTGTTTACGTATCTTGACTAGATTATCACTTATCCTCTGAGGTCGCT	22075	22096	22036	22057	+	28671	3	22	87	22020	22106	(((.(((((...(((.{{{{{{={{{{={{{{{=={{(((.((....))...))>>>>>>>>->>>>->>>>>>->))))))).)))	-38.5057	41.3793	0.009901
sfr-mir-10510	scaffold80134_size358	CAGATTGCAGACTTGGCTTC	TTGAAGTTGGGACGGCGACTT	GTGTAGGTTGATGCAGATTGCAGACTTGGCTTCCAGGCAGGAGGTAATGCCCAGCCACCGTCTCTGTTGAAGTTGGGACGGCGACTTATTTCGATGGCCTCAC	257	276	201	220	-	82	1	20	103	186	288	(((.(((((((((-<<-<<<<---<<--<<<<<((((..((.(((........))).))...)))).=}}}}}==}}===}}}}}}}))).....))))))))	-63.1068	54.3689	0.009901
sfr-mir-10499b-1	scaffold21019_size6894	CATGGAGTTTCAAACTCTTGAA	CAAGGGTTTGAAACTCCATACA	GCATGGGGCGGTACAAGGGTTTGAAACTCCATACATGTGTATGAGAATCTGCATGGAGTTTCAAACTCTTGAATTGCTATATGC	1299	1320	1260	1282	+	82	1	22	84	1247	1330	(((((.((((((.{{{{{{{{{{{{{{{{{{{={{.((........)).))->>>>>>>>>>>>>>>>>>>->))))).)))))	-50.3571	42.8571	0.009901
sfr-mir-10499b-2	scaffold1158_size25497	CATGGAGTTTCAAACTCTTGAA	AAGGGTTTGAAACTCCATACAT	TGCATAGGGCAGTTAAGGGTTTGAAACTCCATACATGTAAATGCGCTTCTGCATGGAGTTTCAAACTCTTGAACTGCTCTGTGTA	10211	10232	10173	10195	+	82	1	22	85	10159	10243	(((((((((((((({{{{{{{{{{{{{{{{{=={{{....))).((....)>->>>>>>>>>>>>>>>>>>->))))))))))))	-55.7647	42.3529	0.009901
sfr-mir-10511	scaffold66010_size607	CCATCGATGGACTGTCGGTCGA	GATCGATTGCCGGTCGATGGCA	CGATCGATGCCATCGATGGACTGTCGGTCGACTAACCAATCGATCGATTGCCGGTCGATGGCATCGGTCG	183	204	149	170	-	73	1	22	70	143	212	(((((((((<<<<<<<<<<---<<<<<<<<<........))}}}}}}}==}}=}}}}}}}}}})))))))	-63.8571	57.1429	0.009901
sfr-mir-10512	scaffold16144_size5496	ATAATTCCGGATTTGTGCTC	CACGGATTATTGACATGGC	GCACGGATTATTGACATGGCCTTGGTGAGTACAAGGACTGTAGTCTTCATAATAAGGGGTGAGCTTATTGCGAAATACCAGCTATAATTCCGGATTTGTGC	3328	3347	3407	3426	-	69	1	20	101	3329	3429	(({{{{{{{==={{{{{{{{{{((.......))))).)))).)))..........(((((.((((((((....))))..))))--->>>>>->>>>>>>>>	-30	43.5644	0.049505
sfr-mir-10513	scaffold10921_size7594	TTAGATGTAGTACTCGGCCT	TAAGGCTGAGTACTACATCTA	GTTAAGGCTGAGTACTACATCTAATTTTATCGACAAAAGTCGGGGGTCGAAGGAGTCGAATCCCCTCCCCCTAAAAATTATGGCTATTTTAATATTTTCAATTAGGGGTTTAACCCCCATATTATTTTTTTTGTCGATAAAATTAGATGTAGTACTCGGCCTTAAC	2337	2356	2475	2494	-	67	1	20	166	2332	2497	(({{{{{{{{{{{{{{{{{{{{(((((((((((((((((..((((((..(.(((......)))....((((((((((.(((..........))).)))...))))))).)..)))))).........)))))))))))))))>>>>>>>>>>>>>>>>>>>>))))	-48.9759	36.747	0.009901
sfr-mir-10514	scaffold77764_size389	CGGGTCGTCAATTTCGGGCC	CGGGCAAATTGAATGCGCGC	TCGCGGGCAAATTGAATGCGCGCTTGTCGATGGCGGGTCGTCAATTTCGGGCCTGTGG	89	108	58	78	+	63	2	20	58	55	112	((({{{{{{{{{{{{=={{={{{(.......))>>->>-->>>>>>>--->>>)))))	-42.931	60.3448	0.009901
sfr-mir-263b	scaffold4331_size13755	CGTGAATTTCCTGATGCCTTAG	CTTGGCACTGGGAGAATTCACAG	AGACCATGTTGAGCCTTGGCACTGGGAGAATTCACAGGAGTTCTGAATATACCCGTGAATTTCCTGATGCCTTAGCTTAATGCGGTCT	2528	2549	2564	2586	-	63	6	22	88	2514	2601	(((((..(((((((==={{{{=={{{{{{={{{{{={(.((.......)).))->>>>>>>>>>>-->>>>--->))))))..)))))	-43.1818	46.5909	0.009901
