# Supplementary material for: Identification and Characteristics of microRNAs from Army Worm, Spodoptera frugiperda Cell Line Sf21
Source: PLoS One. 2015 Feb 18;10(2):e0116988. doi: 10.1371/journal.pone.0116988 (PMC4333348; doi:10.1371/journal.pone.0116988)
Supplement: S2 Table — (XLS) [file pone.0116988.s002.xls]

## Sheet: Sheet1
	Novle_miRNA_ID	Scaffold_ID	Mature_Sequence	miRNA*_Sequence	Hairpin Sequence	Mature_Start	Mature_End	miRNA* Start Coord	miRNA* End Coord	Orientation	Mature_Abundance	miRNA*_Abundance	miRNA length	Hairpin Length	Hairpin Start	Hairpin End	Minimum Free Energy(MFE)	P_Val
Cluster 1	sfr-mir-2c	scaffold1973_size20411	TATCACAGCCAGCTTTGTTGACT	TCAGCAAAGTGGTTGTGTCTTA	GCGCGTCAGGGGGTCAGCAAAGTGGTTGTGTCTTATGAGATTCATGAACATATCACAGCCAGCTTTGTTGACTTCTTTGTCGCGT	8741	8763	8703	8727	+	26488	2	23	85	8690	8774	-50.3529	0.009901
	sfr-mir-2a	scaffold1973_size20411	TCACAGCCAGCTTTGATGAGCA	GCATCAAAGTCGGCTTGTCAT	AATGTGGTTTTGGCATCAAAGTCGGCTTGTCATAGGTCATAACGTAGCTATCACAGCCAGCTTTGATGAGCATGACCTCATT	8212	8233	8173	8195	+	1505	63	22	82	8161	8242	-37.6829	0.009901
	sfr-mir-2b	scaffold1973_size20411	TATCACAGCCAGCTTTGATGAGC	CTCACAAAGTGGCTGTAATGTG	CGGCGCTCACAAAGTGGCTGTAATGTGTGTCCCCGTACATATCACAGCCAGCTTTGATGAGCGCTG	8604	8626	8569	8591	+	799	213	23	66	8564	8629	-59.697	0.009901
	sfr-mir-13b	scaffold1973_size20411	TATCACAGCCATTTTTGACGAGTT	TCGTAAAAATGGTTGTGCCATGT	TCCGTGGCCCATTCGTAAAAATGGTTGTGCCATGTAGCTGACTCATATCACAGCCATTTTTGACGAGTTGGGCTGGGGG	8467	8490	8433	8456	+	514	2	24	79	8421	8499	-49.8734	0.009901
	sfr-mir-13a	scaffold1973_size20411	TATCACAGCCACTTTGATGTGGT	CTGTCAAAGCGGCGGTGAAATG	GCTGGTAGTATTAGTGGGTCAATGGTTTCCCGGGCCTAGCCTGTCAAAGCGGCGGTGAAATGTATCCGTCATCATATCACAGCCACTTTGATGTGGTCGGTTTACGGAGAGCACCACGTCCTTACAGCACTGCCAGT	8348	8370	8313	8335	+	294	8	23	137	8273	8409	-39.635	0.009901
Cluster 2	sfr-mir-317	scaffold22577_size3898	TGAACACAGCTGGTGGTATCT	GGGTGCCACGCTGTGCTCTCT	GAACGACCGGGTGCCACGCTGTGCTCTCTCGGGAATTAATGCAGAGTGAACACAGCTGGTGGTATCTCAGTTGTTC	3418	3438	3454	3475	-	623	3	21	76	3408	3483	-44.8947	0.009901
	sfr-mir-10466	scaffold22577_size3898	TATAATTATCAGCACCGTCCA	TGAGAGGTGCAGGTAATTATA	TATAATTATCAGCACCGTCCAAATGTCAAACACTGATACTTTTGAGAGGTGCAGGTAATTATA	3197	3217	3153	3171	-	29	1	21	63	3154	3216	-35.3968	0.009901
Cluster 3	sfr-mir-277-2	scaffold4928_size12818	TAAATGCACTATCTGGTACGACA	TCGTGCCAGGAGTGCGTTTGCA	ACGCTCCGGAGTTCGTGCCAGGAGTGCGTTTGCAAAGCACGCTACAAGTTTGCGTTAAGGCAAAGTTGACACTGTAAATGCACTATCTGGTACGACACCCCGGAGTGT	8716	8738	8653	8675	+	1670	4	23	108	8641	8748	-53.7037	0.009901
	sfr-mir-277-1	scaffold4928_size12818	CGTGCCAGGAGTGCGTTTGCA	TAAATGCACTATCTGGTACG	ACGCTCCGGAGTTCGTGCCAGGAGTGCGTTTGCAAAGCACGCTACAAGTTTGCGTTAAGGCAAAGTTGACACTGTAAATGCACTATCTGGTACGACACCCCGGAGTGT	8655	8675	8715	8737	+	19	4	21	108	8641	8748	-53.7037	0.009901
Cluster 4	sfr-mir-10494	scaffold6745_size10636	TCCATTGCCCACCTTGTTCACG	TGAACAAGGTGGGCAATGAAC	ATAGGCGTGAACAAGGTGGGCAATGAACAATTTCTATTCTCCATTGCCCACCTTGTTCACGTCCTAT	3727	3748	3757	3778	-	186	3	22	67	3720	3786	-63.4328	0.009901
	sfr-mir-10463	scaffold6745_size10636	TATCGTCACACCCTTAATCCCC	AGGGATTAAAGGCGCAACGATA	TACCATTCAGGGATTAAAGGCGCAACGATATGTATAATGTATATATCGTCACACCCTTAATCCCCGAAGGGTA	6560	6581	6593	6614	-	30	5	22	73	6551	6623	-43.6986	0.009901
	sfr-mir-10471	scaffold6745_size10636	TAGGCCAATCTGAACCCTGTAT	CCGGTGCTCTGATTGGTTACT	TAAACGAGACCGCGTCCGGTGCTCTGATTGGTTACTTTATACATGCAATGATATAGGCCAATCTGAACCCTGTATGAGCTCTCGTTTA	5478	5499	5515	5535	-	18	1	22	88	5464	5551	-29.8864	0.009901
Cluster 5	sfr-mir-279c	scaffold7770_size9677	TGACTAGATCCATACTCGTCTG	GGCGAGTTTGCTTCTGGTGCATG	GTGGGCGAGTTTGCTTCTGGTGCATGTTCATTACTAATCATGACTAGATCCATACTCGTCTGC	8112	8133	8146	8168	-	16578	16	22	63	8110	8172	-40.9524	0.009901
	sfr-mir-279a	scaffold7770_size9677	TGACTAGATCTACACTCATTG	AATGGGTATATGTCTAGTGC	GCTCCTAATGGGTATATGTCTAGTGCCACAGTGAATTATTTCTGTGACTAGATCTACACTCATTGAGAGC	8344	8364	8380	8400	-	7609	13	21	70	8338	8407	-39	0.019802
